# Supplementary material for: Synthesis of Homodrimane Sesquiterpenoids Bearing 1,3-Benzothiazole Unit and Their Antimicrobial Activity Evaluation
Source: Molecules. 2022 Aug 10;27(16):5082. doi: 10.3390/molecules27165082 (PMC9414590; doi:10.3390/molecules27165082)
Supplement: Supplementary file 1 [file molecules-27-05082-s001.zip]

Archive with 1 entries (1 files):
- molecules-1813495-supplementary.pdf
